# Supplementary material for: Heritability of Stroop and flanker performance in 12-year old children
Source: BMC Neurosci. 2004 Dec 3;5:49. doi: 10.1186/1471-2202-5-49 (PMC544562; doi:10.1186/1471-2202-5-49)
Supplement: Additional File 1 — Model fitting and parameter estimates Model fitting and parameter estimates of heritability (h2), common environmentability (c2), and unique environmentability (e2), for completion times of the three cards, and of the Stroop interference score. Best fitting models are shown in bold. Parameter estimates are given in percentages (95% confidence interval in brackets). [file 1471-2202-5-49-S1.xls]

## Sheet: Blad1
	Table 5 - Model fitting and parameter estimates
	Completion time, Card 1
		model	c.t.m.	c2	df	p		h2	c2	e2
	1	ACEsex		15339	9	0.082	females	78 (49-88)	0 (0-26)	21 (12-38)
							males	58 ( 5-83)	14 (0-58)	28 (16-49)
	2	ACEnosex	1	1901	3	0.593		75 (53-83)	0 (0-19)	25 (17-37)
	3	AEnosex	2	0.000	1	1000		75 (63-83)	-	25 (17-37)
	4	CEnosex	2	20655	1	0.000		-	47 (33-59)	53 (41-67)
	5	Enosex	3	55076	1	0.000		-	-	100
			4	34421	1	0.000		-	-	100
	Completion time, Card 2
		model	c.t.m.	c2	df	p		h2	c2	e2
	1	ACEsex		7814	9	0.553	females	65 (0-78)	0 (0-61)	35 (22-58)
							males	61 (5-85)	14 (0-62)	25 (15-43)
	2	ACEnosex	1	1376	3	0.711		66 (25-79)	4 ( 0-40)	30 (21-43)
	3	AEnosex	2	0.043	1	0.836		70 (58-79)	-	30 (21-42)
	4	CEnosex	2	10075	1	0.002		-	54 (41-65)	46 (35-59)
	5	Enosex	3	56607	1	0.000		-	-	100
			4	46575	1	0.000		-	-	100
	Completion time, Card 3
		model	c.t.m.	c2	df	p		h2	c2	e2
	1	ACEsex		8883	9	0.448	females	3 (0-54)	69 (21-82)	28 (17-44)
							males	66 (23-85)	7 (0-45)	27 (15-46)
	2	ACEnosex	1	7652	3	0.054		74 (39-82)	0 (0-31)	26 (18-38)
	3	AEnosex	2	0.000	1	1000		74 (62-82)	-	26 (18-38)
	4	CEnosex	2	15283	1	0.000		-	54 (40-64)	46 (36-60)
	5	Enosex	3	60646	1	0.000		-	-	100
			4	45363	1	0.000		-	-	100
	Interference score
		model	c.t.m.	c2	df	p		h2	c2	e2
	1	ACEsex		7732	9	0.561	females	38 (0-73)	20 (0-66)	42 (25-68)
							males	38 (0-64)	3 (0-47)	58 (35-90)
	2	ACEnosex	1	2606	3	0.456		49 (15-64)	0 (0-25)	51 (36-71)
	3	AEnosex	2	0.000	1	1000		49 (29-64)	-	51 (36-71)
	4	CEnosex	2	6249	1	0.012		-	31 (15-46)	69 (54-85)
	5	Enosex	3	20012	1	0.000		-	-	100
			4	13763	1	0.000		-	-	100
	Model fitting and parameter estimates of heritability (h2), common environmentability (c2), and unique environmentability (e2), for completion times of the three cards, and of the Stroop interference score. Best fitting models are shown in bold. Parameter estimates are given in percentages (95% confidence interval in brackets).
	Note: LL = Log Likelihood, df = degrees of freedom; c.t.m. = Compare to model.
